# Supplementary material for: Effect of Menopausal Hormone Therapy on Cellular Immunity Parameters and Cytokine Profile
Source: Biomedicines. 2024 Aug 19;12(8):1892. doi: 10.3390/biomedicines12081892 (PMC11351925; doi:10.3390/biomedicines12081892)
Supplement: Supplementary file 1 [file biomedicines-12-01892-s001.zip]

Archive with 1 entries (1 files):
- biomedicines-3128848-supplementary.pdf
